# Supplementary material for: Carbazole-Fluorene Copolymers with Various Substituents at the Carbazole Nitrogen: Structure—Properties Relationship
Source: Polymers (Basel). 2023 Jul 3;15(13):2932. doi: 10.3390/polym15132932 (PMC10346835; doi:10.3390/polym15132932)
Supplement: Supplementary file 1 [file polymers-15-02932-s001.zip]

Archive with 1 entries (1 files):
- polymers-2464973-supplementary.pdf
